# Supplementary material for: Deletion of the Viral Thymidine Kinase in a Meq-Deleted Recombinant Marek’s Disease Virus Reduces Lymphoid Atrophy but Is Less Protective
Source: Microorganisms. 2021 Dec 22;10(1):7. doi: 10.3390/microorganisms10010007 (PMC8779792; doi:10.3390/microorganisms10010007)
Supplement: Supplementary file 1 [file microorganisms-10-00007-s001.zip]

Archive with 3 entries (3 files):
- Supplementary files/Figure S1.jpg
- Supplementary files/Figure S2.jpg
- Supplementary files/Table_S1.xlsx
