# Supplementary material for: Deletion of the Viral Thymidine Kinase in a Meq-Deleted Recombinant Marek’s Disease Virus Reduces Lymphoid Atrophy but Is Less Protective
Source: Microorganisms. 2021 Dec 22;10(1):7. doi: 10.3390/microorganisms10010007 (PMC8779792; doi:10.3390/microorganisms10010007)
Supplement: Supplementary file 1 [file microorganisms-10-00007-s001.zip › Supplementary files/Table_S1.xlsx]

## Sheet: Sheet1
primer name	orientation	sequence	notes
23KO-F	F	5'-ACTATCTTAATATAAGTCAATATTGCCGCATCATTGTGATGTGGGCAAGCTAATTA TAGAAGCGCGATATGAATGGGTAGTTTTAAGGATGACGACGATAAGTAGGG-3'	Primers for insertion of Kanamycin gene Sequence flanked by the start and end of the coding sequence of the tk gene
23KO-R	R	5'-AGCCACAATCGTGGTCGGTAATGGCATCTCAGATGACATCTGCACAGCTCATACGTG TATACCTCGATGGATCAATGGGTATAGGTAAAACGTAAAACTACCCATTCATATCGCGC TTCTATAATTAGCTTGCCCACATCACAATGATGCGGCAATATTGCAACCAATTAACCAA TTCTGATTAG-3'	Primers for insertion of Kanamycin gene Sequence flanked by the start and end of the coding sequence of the tk gene
pre23-F	F	5'-ACTTATATTAAGATAGTCAACCAATTAACCAATTCTGATTAG-3'	Primers used for the confirmation of Kanamycin gene insertion and tk gene deletion in rMd5B40/Δmeq/Δtk.
Kan.3- R	R	5'-GGCTCATAACACCCCTTG-3'	Primers used for the confirmation of Kanamycin gene insertion and tk gene deletion in rMd5B40/Δmeq/Δtk.
pre23-F	F	5'-ACTTATATTAAGATAGTCAACCAATTAACCAATTCTGATTAG-3'	Primers used for the confirmation of Kanamycin gene knock out in rMd5B40BacΔTK and rMd5B40/Δmeq/Δtk
Post 23-R	R	5'-GCTACTAACCTGTCTGCGATA-3'	Primers used for the confirmation of Kanamycin gene knock out in rMd5B40BacΔTK and rMd5B40/Δmeq/Δtk
mGFP-F	F	5′-CCACAAGTTCAGCGTGCG-3′	Primers used for the confirmation of Kanamycin and GFP genes into chemically competent Top 10 cells
KanBst-R	R	5′-AGAGGGTGGTCACCCAACCAATTAACCAATTCTGATTAG-3′	Primers used for the confirmation of Kanamycin and GFP genes into chemically competent Top 10 cells
TK-GFP-F	F	5'-ACTATCTTAATATAAGTCAATATTGCCGCATCATTGTGATGTGGGCAAG CTAATTATAGAAGCGCGATATGAATGGGTAGTTTTATCTGAGTCCGGACCT GTACAGCT-3	Primers used for insertion of Kanamycin and GFP genes flanked by the start and end of the coding sequence of the TK gene
GFP-TK-R	R	5'AGCCACAATCGTGGTCGGTAATGGCATCTCAGATGACATCTGCACAGCT CATACGTGTATACCTCGATGGATCAATGGGTATAGGTAAAACGATGAG CGGGGGCGAGGAGCTGT-3'	Primers used for insertion of Kanamycin and GFP genes flanked by the start and end of the coding sequence of the TK gene
pre23-F	F	5'-ACTTATATTAAGATAGTCAACCAATTAACCAATTCTGATTAG-3'	Primers used for the confirmation of Kanamycin and GFP gene insertion and the deletion of TK gene in rMd5B40/Δmeq/Δtk
kKan.5	R	5’-CTCGGTGAGTTTTCTCCTT–3	Primers used for the confirmation of Kanamycin and eGFP gene insertion and the deletion of TK gene in rMd5B40/Δmeq/Δtk
pre23-F	F	5'-ACTTATATTAAGATAGTCAACCAATTAACCAATTCTGATTAG-3'	Primers used for the confirmation of Kanamycin gene knock out in rMd5B40BacΔTKeGFP and rMd5B40/Δmeq/Δtk/GFP
Post23-R	R	5'-GCTACTAACCTGTCTGCGATA–3'	Primers used for the confirmation of Kanamycin gene knock out in rMd5B40BacΔTKeGFP and rMd5B40/Δmeq/Δtk/GFP
